# Supplementary material for: Developing a machine learning-based prognosis and immunotherapeutic response signature in colorectal cancer: insights from ferroptosis, fatty acid dynamics, and the tumor microenvironment
Source: Front Immunol. 2024 Jul 15;15:1416443. doi: 10.3389/fimmu.2024.1416443 (PMC11284049; doi:10.3389/fimmu.2024.1416443)
Supplement: Supplementary file 7 [file Table_1.csv]

Table S1 Ferroptosis and fatty metabolism regulators
Regulator	Type
SLC7A11	Fe
GPX4	Fe
AKR1C1	Fe
AKR1C2	Fe
AKR1C3	Fe
RB1	Fe
HSPB1	Fe
HSF1	Fe
GCLC	Fe
NFE2L2	Fe
SQSTM1	Fe
NQO1	Fe
HMOX1	Fe
FTH1	Fe
MUC1	Fe
SLC3A2	Fe
MT1G	Fe
SLC40A1	Fe
CISD1	Fe
FANCD2	Fe
FTMT	Fe
HSPA5	Fe
ATF4	Fe
TP53	Fe
HELLS	Fe
SCD	Fe
FADS2	Fe
SRC	Fe
STAT3	Fe
PML	Fe
MTOR	Fe
NFS1	Fe
TP63	Fe
CDKN1A	Fe
MIR137	Fe
ENPP2	Fe
VDAC2	Fe
FH	Fe
CISD2	Fe
MIR9-1	Fe
MIR9-2	Fe
MIR9-3	Fe
CBS	Fe
ISCU	Fe
ACSL3	Fe
OTUB1	Fe
CD44	Fe
LINC00336	Fe
BRD4	Fe
PRDX6	Fe
MIR17	Fe
SESN2	Fe
NF2	Fe
ARNTL	Fe
HIF1A	Fe
JUN	Fe
CA9	Fe
TMBIM4	Fe
PLIN2	Fe
MIR212	Fe
Fer1HCH	Fe
AIFM2	Fe
LAMP2	Fe
ZFP36	Fe
PROM2	Fe
CHMP5	Fe
CHMP6	Fe
CAV1	Fe
GCH1	Fe
SIRT3	Fe
DAZAP1	Fe
PIR	Fe
FTL	Fe
HCAR1	Fe
SLC16A1	Fe
RRM2	Fe
NR4A1	Fe
PIK3CA	Fe
RPTOR	Fe
SREBF1	Fe
SREBF2	Fe
FZD7	Fe
P4HB	Fe
NT5DC2	Fe
BCAT2	Fe
PLA2G6	Fe
MIR424	Fe
PARK7	Fe
FXN	Fe
SUV39H1	Fe
ATF2	Fe
ACOT1	Fe
ALDH3A2	Fe
STK11	Fe
FNDC5	Fe
CircIL4R	Fe
CDH1	Fe
MIR214	Fe
NEDD4L	Fe
TF	Fe
BRD2	Fe
BRD3	Fe
BRDT	Fe
DECR1	Fe
GLRX5	Fe
NCOA3	Fe
NR5A2	Fe
PANX2	Fe
RHEBP1	Fe
TFAP2A	Fe
CP	Fe
ARF6	Fe
GDF15	Fe
ABHD12	Fe
PPP1R13L	Fe
TFAM	Fe
KDM3B	Fe
RNF113A	Fe
AHCY	Fe
circ-TTBK2	Fe
MIR522	Fe
IDH2	Fe
PPARA	Fe
NOS2	Fe
SIAH2	Fe
RELA	Fe
PRKAA2	Fe
VDR	Fe
NEDD4	Fe
PRDX1	Fe
AR	Fe
MTF1	Fe
COPZ1	Fe
NUPR1	Fe
USP35	Fe
NEAT1	Fe
PARP1	Fe
PARP2	Fe
PARP3	Fe
PARP4	Fe
PARP6	Fe
PARP8	Fe
PARP9	Fe
PARP10	Fe
PARP11	Fe
PARP12	Fe
PARP14	Fe
PARP15	Fe
PARP16	Fe
PDSS2	Fe
TXN	Fe
SENP1	Fe
OIP5-AS1	Fe
MIR190A	Fe
FGF21	Fe
CREB1	Fe
CREB3	Fe
CREB5	Fe
GOT1	Fe
TFRC	Fe
MIR130B	Fe
BEX1	Fe
ASAH2	Fe
FABP4	Fe
AKT1S1	Fe
MLST8	Fe
SIRT1	Fe
TYRO3	Fe
SIRT6	Fe
TMSB4X	Fe
TMSB4Y	Fe
KIF20A	Fe
ECH1	Fe
circRHOT1	Fe
ETV4	Fe
MEG8	Fe
VCP	Fe
circ_0007142	Fe
RBMS1	Fe
KDM4A	Fe
MGST1	Fe
circKIF4A	Fe
miR-7-5p	Fe
circ_0067934	Fe
MPC1	Fe
CHMP1A	Fe
CAMKK2	Fe
SOX2	Fe
SRSF9	Fe
PROK2	Fe
MIR4443	Fe
SIRT2	Fe
circRNA1615	Fe
MIR27A	Fe
MIR670	Fe
MEF2C	Fe
EZH2	Fe
PEDS1	Fe
SMPD1	Fe
ADAMTS13	Fe
CDC25A	Fe
G6PD	Fe
CircFNDC3B	Fe
PPARD	Fe
ENO3	Fe
LCN2	Fe
MARCHF5	Fe
TRIB2	Fe
DHODH	Fe
MIR545	Fe
PDK4	Fe
CircPVT1	Fe
MIR9-3HG	Fe
ADIPOQ	Fe
circDTL	Fe
mmu_circRNA_0000309	Fe
IL6	Fe
PTPN18	Fe
ABCC5	Fe
CISD3	Fe
MS4A15	Fe
FURIN	Fe
circRHBG	Fe
GALNT14	Fe
KLHDC3	Fe
LINC01833	Fe
circGFRA1	Fe
MAPKAP1	Fe
PRR5	Fe
RICTOR	Fe
GSTM1	Fe
TERT	Fe
circ0097009	Fe
TMEM161B-DT	Fe
circEPSTI1	Fe
MIR18A	Fe
RARRES2	Fe
USP11	Fe
PTGS2	Fe
CHAC1	Fe
symbol	Fe
RPL8	Fe
IREB2	Fe
ATP5MC3	Fe
CS	Fe
EMC2	Fe
ACSF2	Fe
NOX1	Fe
CYBB	Fe
NOX3	Fe
NOX4	Fe
NOX5	Fe
DUOX1	Fe
DUOX2	Fe
PGD	Fe
FLT3	Fe
SCP2	Fe
ACSL4	Fe
LPCAT3	Fe
NRAS	Fe
KRAS	Fe
HRAS	Fe
TFR2	Fe
SLC38A1	Fe
SLC1A5	Fe
GLS2	Fe
CARS1	Fe
ALOX5	Fe
KEAP1	Fe
ATG5	Fe
ATG7	Fe
NCOA4	Fe
ALOX12	Fe
ALOX12B	Fe
ALOX15	Fe
ALOX15B	Fe
ALOXE3	Fe
PHKG2	Fe
ACO1	Fe
G6PDX	Fe
ULK1	Fe
ATG3	Fe
ATG4D	Fe
BECN1	Fe
MAP1LC3A	Fe
GABARAPL2	Fe
GABARAPL1	Fe
ATG16L1	Fe
WIPI1	Fe
WIPI2	Fe
SNX4	Fe
ATG13	Fe
ULK2	Fe
SAT1	Fe
EGFR	Fe
MAPK3	Fe
MAPK1	Fe
BID	Fe
ZEB1	Fe
DPP4	Fe
CDKN2A	Fe
PEBP1	Fe
SOCS1	Fe
CDO1	Fe
MYB	Fe
MAPK8	Fe
MAPK9	Fe
MAPK14	Fe
LINC00472	Fe
PRKAA1	Fe
ELAVL1	Fe
BAP1	Fe
ABCC1	Fe
MIR6852	Fe
ACVR1B	Fe
TGFBR1	Fe
EPAS1	Fe
HILPDA	Fe
IFNG	Fe
ANO6	Fe
LPIN1	Fe
HMGB1	Fe
TNFAIP3	Fe
TLR4	Fe
ATF3	Fe
ATM	Fe
YY1AP1	Fe
EGLN2	Fe
MIOX	Fe
TAFAZZIN	Fe
MTDH	Fe
IDH1	Fe
FBXW7	Fe
PANX1	Fe
DNAJB6	Fe
BACH1	Fe
LONP1	Fe
CD82	Fe
IL1B	Fe
CTSB	Fe
POR	Fe
CYB5R1	Fe
ELOVL5	Fe
FADS1	Fe
PTEN	Fe
NR1D1	Fe
NR1D2	Fe
TBK1	Fe
USP7	Fe
miR-182-5p	Fe
miR-378a-3p	Fe
AQP3	Fe
AQP5	Fe
AQP8	Fe
LINC00618	Fe
MT1DP	Fe
PEX10	Fe
AGPAT3	Fe
PEX12	Fe
CHP1	Fe
GPAT4	Fe
BRPF1	Fe
OSBPL9	Fe
INTS2	Fe
MMD	Fe
CYP4F8	Fe
MLLT1	Fe
TTPA	Fe
GRIA3	Fe
EPT1	Fe
POM121L12	Fe
LIG3	Fe
AEBP2	Fe
AGPS	Fe
CDCA3	Fe
PEX2	Fe
PEX6	Fe
TIMM9	Fe
DCAF7	Fe
LCE2C	Fe
FAR1	Fe
PHF21A	Fe
SMAD7	Fe
LYRM1	Fe
AMN	Fe
PEX3	Fe
MTCH1	Fe
ACADSB	Fe
PVT1	Fe
hsa_circ_0008367	Fe
SLC39A14	Fe
MAP3K11	Fe
GSK3B	Fe
BRD7	Fe
SLC25A28	Fe
MFN2	Fe
SLC11A2	Fe
ZFAS1	Fe
TSC1	Fe
TGFB1	Fe
SNCA	Fe
CGAS	Fe
STING1	Fe
HDDC3	Fe
MIR761	Fe
MDM2	Fe
MDM4	Fe
DLD	Fe
WWTR1	Fe
PRKCA	Fe
LGMN	Fe
MYCN	Fe
IFNA1	Fe
IFNA2	Fe
IFNA4	Fe
IFNA5	Fe
IFNA6	Fe
IFNA7	Fe
IFNA8	Fe
IFNA10	Fe
IFNA13	Fe
IFNA14	Fe
IFNA16	Fe
IFNA17	Fe
IFNA21	Fe
SMG9	Fe
PPARG	Fe
MIR335	Fe
SNX5	Fe
PAQR3	Fe
MICU1	Fe
TOR2A	Fe
MIR375	Fe
MAP3K14	Fe
CircKDM4C	Fe
MIR324	Fe
QSOX1	Fe
MIB2	Fe
CLTRN	Fe
KLF2	Fe
MIR5096	Fe
HOTAIR	Fe
H19	Fe
FOXO4	Fe
YTHDC2	Fe
DDR2	Fe
SLC39A7	Fe
TRIM46	Fe
ACSL1	Fe
KDM5A	Fe
TRIM21	Fe
DPEP1	Fe
CYGB	Fe
IDO1	Fe
GSTZ1	Fe
GJA1	Fe
PGRMC1	Fe
CIRBP	Fe
circPSEN1	Fe
YAP1	Fe
MIR135B	Fe
TRIM26	Fe
NDRG1	Fe
MIR302A	Fe
ASMTL-AS1	Fe
PIEZO1	Fe
LIFR	Fe
PTPN6	Fe
MIR15A	Fe
EGR1	Fe
ADAM23	Fe
ARHGEF26-AS1	Fe
CPEB1	Fe
COX4I2	Fe
lncRNA AABR07017145.1	Fe
TIMP1	Fe
KDM6B	Fe
METTL14	Fe
MIB1	Fe
KDM5C	Fe
MEG3	Fe
CCDC6	Fe
CFL1	Fe
MIR539	Fe
KMT2D	Fe
RAP1GDS1	FAM
SDHA	FAM
ALDH2	FAM
ACSBG1	FAM
HSD17B4	FAM
HACD1	FAM
HSD17B3	FAM
PTGES2	FAM
CBR1	FAM
ADIPOR2	FAM
HPGD	FAM
CD1D	FAM
ERP29	FAM
PTGES	FAM
AADAT	FAM
PDHA1	FAM
ACAA2	FAM
ACSF3	FAM
MAOA	FAM
CD36	FAM
PRKAG2	FAM
ACADVL	FAM
ELOVL2	FAM
PON1	FAM
MDH1	FAM
PECR	FAM
PPT2	FAM
GPX1	FAM
ACBD4	FAM
CA6	FAM
CEL	FAM
ACBD6	FAM
MORC2	FAM
SDHC	FAM
UBE2L6	FAM
CYP2C9	FAM
CYP4A22	FAM
ADH1A	FAM
DPEP3	FAM
ACBD5	FAM
AWAT1	FAM
SLC25A1	FAM
EHHADH	FAM
ACACA	FAM
ALDH1A1	FAM
ACAA1	FAM
CA4	FAM
OLAH	FAM
ACOT7	FAM
ACOT8	FAM
ABCD1	FAM
GLUL	FAM
ACOT9	FAM
NCAPH2	FAM
ADH5	FAM
HACD2	FAM
OSTC	FAM
CYP1B1	FAM
CYP4F22	FAM
HMGCS2	FAM
IDH3G	FAM
MECR	FAM
CPOX	FAM
HSD17B11	FAM
ACSM6	FAM
HACD4	FAM
FAAH	FAM
CYP2U1	FAM
NTHL1	FAM
MIX23	FAM
SDHD	FAM
HSPH1	FAM
KMT5A	FAM
MID1IP1	FAM
ALDH1B1	FAM
HTD2	FAM
SUCLA2	FAM
ADH4	FAM
UROD	FAM
PTGDS	FAM
HADHA	FAM
PTGR1	FAM
DHCR24	FAM
HCCS	FAM
FABP2	FAM
GPD1	FAM
PHYH	FAM
CYP2C8	FAM
ECI1	FAM
CYP2J2	FAM
RXRA	FAM
THEM4	FAM
FABP1	FAM
PDHB	FAM
PTGR2	FAM
ACOXL	FAM
NDUFAB1	FAM
CBR3	FAM
MCEE	FAM
PTGES3	FAM
CRYZ	FAM
PCTP	FAM
THEM5	FAM
CPT1B	FAM
LTA4H	FAM
CYP8B1	FAM
ADH1C	FAM
HSD17B8	FAM
BLVRA	FAM
SUCLG2	FAM
THRSP	FAM
ACOX3	FAM
CYP1A2	FAM
GCDH	FAM
ELOVL3	FAM
PON3	FAM
TDO2	FAM
ACADS	FAM
SCD5	FAM
YWHAH	FAM
GGT5	FAM
TBXAS1	FAM
AMACR	FAM
PCCA	FAM
ACOT11	FAM
PTGS1	FAM
EPHX1	FAM
ACSBG2	FAM
ALDH3A1	FAM
ME1	FAM
FASN	FAM
GPX2	FAM
GAD2	FAM
CYP4F3	FAM
MAPKAPK2	FAM
CBR4	FAM
MCAT	FAM
ODC1	FAM
ALAD	FAM
CIDEA	FAM
ELOVL4	FAM
CA2	FAM
RDH11	FAM
AOC3	FAM
GGT1	FAM
UROS	FAM
CYP2C19	FAM
LDHA	FAM
ACADM	FAM
ACOT13	FAM
HADHB	FAM
ADH6	FAM
ACAT1	FAM
G0S2	FAM
ELOVL1	FAM
CROT	FAM
ALOX5AP	FAM
NSDHL	FAM
FMO1	FAM
ACAT2	FAM
PTS	FAM
TECRL	FAM
CPT1A	FAM
FAAH2	FAM
ECHS1	FAM
ACSS1	FAM
HACD3	FAM
IDH3B	FAM
GRHPR	FAM
ETFDH	FAM
ACSM3	FAM
PLA2G4A	FAM
ACAD10	FAM
HADH	FAM
ACBD7	FAM
AUH	FAM
D2HGDH	FAM
SLC22A5	FAM
H2AZ1	FAM
SMS	FAM
XIST	FAM
NUDT7	FAM
ALDOA	FAM
VNN1	FAM
CYP4B1	FAM
MMUT	FAM
ACO2	FAM
UGDH	FAM
HSD17B12	FAM
MDH2	FAM
PPT1	FAM
DPEP2	FAM
EPHX2	FAM
ACOT6	FAM
PON2	FAM
PSME1	FAM
ACOT4	FAM
PTPRG	FAM
HAO2	FAM
ACOT2	FAM
SLC27A3	FAM
SERINC1	FAM
DLST	FAM
HSD17B10	FAM
ACLY	FAM
TECR	FAM
HMGCS1	FAM
ECI2	FAM
BPHL	FAM
METAP1	FAM
APEX1	FAM
ELOVL6	FAM
MIF	FAM
RETSAT	FAM
NUDT19	FAM
HPGDS	FAM
HSDL2	FAM
ADSL	FAM
PCCB	FAM
ACSL5	FAM
RDH16	FAM
PRXL2B	FAM
DECR2	FAM
SLC25A20	FAM
ACOX1	FAM
ACSL6	FAM
AQP7	FAM
IL4I1	FAM
ACADL	FAM
PTGIS	FAM
REEP6	FAM
HMGCL	FAM
ALDH7A1	FAM
ACAD11	FAM
INMT	FAM
ACACB	FAM
CPT1C	FAM
CYP4F11	FAM
ADH1B	FAM
ACOX2	FAM
ENO2	FAM
CYP4F2	FAM
IDI1	FAM
ALDH9A1	FAM
HIBCH	FAM
LTC4S	FAM
ELOVL7	FAM
MMAA	FAM
NBN	FAM
LGALS1	FAM
GAPDHS	FAM
MGLL	FAM
SLC27A2	FAM
HSP90AA1	FAM
MLYCD	FAM
CYP1A1	FAM
PCBD1	FAM
SLC25A17	FAM
BCKDHB	FAM
DBI	FAM
SUCLG1	FAM
CPT2	FAM
ACOT12	FAM
HACL1	FAM
ADH7	FAM
GPD2	FAM
TP53INP2	FAM
S100A10	FAM
CRAT	FAM
HSD17B7	FAM
CYP4A11	FAM
PRKAB2	FAM
BMPR1B	FAM
