# Supplementary material for: Developing a machine learning-based prognosis and immunotherapeutic response signature in colorectal cancer: insights from ferroptosis, fatty acid dynamics, and the tumor microenvironment
Source: Front Immunol. 2024 Jul 15;15:1416443. doi: 10.3389/fimmu.2024.1416443 (PMC11284049; doi:10.3389/fimmu.2024.1416443)
Supplement: Supplementary file 8 [file Table_2.csv]

Table S2 C-index for 117 algorithms
Model	GSE17536	GSE17537	GSE29621	GSE38832	Train	All	GEO
CoxBoost + StepCox[backward]	0.648326716	0.684090909	0.666366096	0.719729043	0.669662006	0.677634954	0.679628191
CoxBoost + StepCox[both]	0.648326716	0.684090909	0.666366096	0.719729043	0.669662006	0.677634954	0.679628191
StepCox[forward] + plsRcox	0.616108905	0.665909091	0.688908927	0.696443692	0.688850149	0.671244153	0.666842654
plsRcox	0.616108905	0.665909091	0.688908927	0.696443692	0.688850149	0.671244153	0.666842654
StepCox[forward]	0.622121384	0.661363636	0.684400361	0.697713802	0.688969963	0.670913829	0.666399796
Ridge	0.621440726	0.657954545	0.666366096	0.698137172	0.688736326	0.666526973	0.660974635
CoxBoost + plsRcox	0.604651163	0.673863636	0.661857529	0.701100762	0.679576579	0.664209934	0.660368273
CoxBoost + StepCox[forward]	0.604424277	0.673863636	0.661857529	0.701100762	0.679618514	0.664172944	0.660311551
CoxBoost + Lasso	0.603289847	0.673863636	0.651938683	0.703640982	0.67985215	0.66251706	0.658183287
CoxBoost + Enet[α=0.6]	0.602495746	0.673863636	0.65103697	0.704911092	0.679876113	0.662436712	0.658076861
CoxBoost + Enet[α=0.7]	0.602722632	0.673863636	0.65103697	0.704487722	0.679888094	0.662399811	0.65802774
CoxBoost + Enet[α=0.8]	0.602949518	0.673863636	0.65103697	0.704064352	0.679846159	0.662352127	0.657978619
CoxBoost + Enet[α=0.9]	0.602949518	0.673863636	0.65103697	0.703640982	0.679780262	0.662254274	0.657872777
CoxBoost + Enet[α=0.5]	0.601474759	0.671590909	0.65103697	0.704911092	0.679840169	0.66177078	0.657253433
StepCox[backward] + CoxBoost	0.633579126	0.669318182	0.631199279	0.689669771	0.680139703	0.660781212	0.65594159
StepCox[both] + CoxBoost	0.633579126	0.669318182	0.631199279	0.689669771	0.680139703	0.660781212	0.65594159
CoxBoost + Enet[α=0.4]	0.601247873	0.668181818	0.650135257	0.703640982	0.679534644	0.660548115	0.655801483
CoxBoost + Enet[α=0.3]	0.600680658	0.668181818	0.652840397	0.700677392	0.679438793	0.660363812	0.655595066
Lasso + StepCox[backward]	0.653998866	0.65	0.631199279	0.684589331	0.654769179	0.654911331	0.654946869
Lasso + StepCox[both]	0.653998866	0.65	0.631199279	0.684589331	0.654769179	0.654911331	0.654946869
StepCox[backward] + Enet[α=0.6]	0.632785026	0.668181818	0.628494139	0.689669771	0.680319423	0.659890035	0.654782688
StepCox[both] + Enet[α=0.6]	0.632785026	0.668181818	0.628494139	0.689669771	0.680319423	0.659890035	0.654782688
StepCox[backward] + Enet[α=0.8]	0.632444697	0.668181818	0.629395852	0.688823031	0.68029546	0.659828172	0.65471135
StepCox[both] + Enet[α=0.8]	0.632444697	0.668181818	0.629395852	0.688823031	0.68029546	0.659828172	0.65471135
StepCox[backward] + Enet[α=0.7]	0.632444697	0.668181818	0.628494139	0.689246401	0.680319423	0.659737296	0.654591764
StepCox[both] + Enet[α=0.7]	0.632444697	0.668181818	0.628494139	0.689246401	0.680319423	0.659737296	0.654591764
StepCox[backward] + Lasso	0.633125355	0.667045455	0.629395852	0.688399661	0.680079796	0.659609224	0.654491581
StepCox[both] + Lasso	0.633125355	0.667045455	0.629395852	0.688399661	0.680079796	0.659609224	0.654491581
StepCox[backward] + Enet[α=0.9]	0.632785026	0.667045455	0.629395852	0.688399661	0.680097768	0.659544752	0.654406498
StepCox[both] + Enet[α=0.9]	0.632785026	0.667045455	0.629395852	0.688399661	0.680097768	0.659544752	0.654406498
StepCox[backward] + Enet[α=0.4]	0.631764039	0.668181818	0.628494139	0.688823031	0.680139703	0.659480546	0.654315757
StepCox[both] + Enet[α=0.4]	0.631764039	0.668181818	0.628494139	0.688823031	0.680139703	0.659480546	0.654315757
StepCox[backward] + plsRcox	0.634373227	0.664772727	0.627592426	0.690516511	0.679953992	0.659441777	0.654313723
StepCox[both] + plsRcox	0.634373227	0.664772727	0.627592426	0.690516511	0.679953992	0.659441777	0.654313723
StepCox[backward]	0.634940442	0.664772727	0.627592426	0.689246401	0.679983945	0.659307188	0.654137999
StepCox[both]	0.634940442	0.664772727	0.627592426	0.689246401	0.679983945	0.659307188	0.654137999
StepCox[backward] + Enet[α=0.5]	0.632104368	0.667045455	0.626690712	0.689246401	0.680367348	0.659090857	0.653771734
StepCox[both] + Enet[α=0.5]	0.632104368	0.667045455	0.626690712	0.689246401	0.680367348	0.659090857	0.653771734
StepCox[backward] + Enet[α=0.3]	0.630516166	0.668181818	0.626690712	0.688823031	0.680151684	0.658872682	0.653552932
StepCox[both] + Enet[α=0.3]	0.630516166	0.668181818	0.626690712	0.688823031	0.680151684	0.658872682	0.653552932
StepCox[backward] + Enet[α=0.2]	0.629608622	0.667045455	0.627592426	0.689246401	0.680253526	0.658749286	0.653373226
StepCox[both] + Enet[α=0.2]	0.629608622	0.667045455	0.627592426	0.689246401	0.680253526	0.658749286	0.653373226
CoxBoost	0.597050482	0.678409091	0.646528404	0.691363251	0.671686855	0.657007617	0.653337807
StepCox[forward] + CoxBoost	0.597050482	0.678409091	0.646528404	0.691363251	0.671686855	0.657007617	0.653337807
StepCox[backward] + Enet[α=0.1]	0.626091889	0.667045455	0.629395852	0.689669771	0.680199609	0.658480515	0.653050742
StepCox[both] + Enet[α=0.1]	0.626091889	0.667045455	0.629395852	0.689669771	0.680199609	0.658480515	0.653050742
CoxBoost + Enet[α=0.2]	0.59773114	0.668181818	0.64833183	0.697713802	0.678725902	0.658136899	0.652989648
CoxBoost + Enet[α=0.1]	0.589563244	0.669318182	0.649233544	0.698137172	0.677455879	0.656741604	0.651563035
StepCox[backward] + Ridge	0.617697107	0.665909091	0.629395852	0.689246401	0.678803781	0.656210447	0.650562113
StepCox[both] + Ridge	0.617697107	0.665909091	0.629395852	0.689246401	0.678803781	0.656210447	0.650562113
Enet[α=0.2]	0.578105502	0.668181818	0.639314698	0.685859441	0.668799348	0.648052161	0.642865365
StepCox[forward] + Enet[α=0.2]	0.578105502	0.668181818	0.639314698	0.685859441	0.668799348	0.648052161	0.642865365
Lasso + plsRcox	0.583550766	0.670454545	0.637511271	0.678238781	0.659429927	0.645837058	0.642438841
Lasso + StepCox[forward]	0.584117981	0.671590909	0.635707845	0.678238781	0.659519787	0.645835061	0.642413879
Lasso	0.589109472	0.676136364	0.623985573	0.679508891	0.654829086	0.644713877	0.642185075
StepCox[forward] + Lasso	0.589109472	0.676136364	0.623985573	0.679508891	0.654829086	0.644713877	0.642185075
Enet[α=0.9]	0.587067499	0.676136364	0.624887286	0.680355631	0.654709272	0.64463121	0.642111695
StepCox[forward] + Enet[α=0.9]	0.587067499	0.676136364	0.624887286	0.680355631	0.654709272	0.64463121	0.642111695
Enet[α=0.8]	0.586046512	0.676136364	0.623083859	0.679085521	0.65477517	0.643825485	0.641088064
StepCox[forward] + Enet[α=0.8]	0.586046512	0.676136364	0.623083859	0.679085521	0.65477517	0.643825485	0.641088064
Enet[α=0.5]	0.578899603	0.679545455	0.627592426	0.677815411	0.655476079	0.643865795	0.640963223
StepCox[forward] + Enet[α=0.5]	0.578899603	0.679545455	0.627592426	0.677815411	0.655476079	0.643865795	0.640963223
Enet[α=0.7]	0.584344867	0.676136364	0.623083859	0.677815411	0.654709272	0.643217955	0.640345125
StepCox[forward] + Enet[α=0.7]	0.584344867	0.676136364	0.623083859	0.677815411	0.654709272	0.643217955	0.640345125
Enet[α=0.4]	0.575042541	0.678409091	0.628494139	0.678662151	0.655356266	0.643192837	0.64015198
StepCox[forward] + Enet[α=0.4]	0.575042541	0.678409091	0.628494139	0.678662151	0.655356266	0.643192837	0.64015198
Enet[α=0.6]	0.582529779	0.676136364	0.623083859	0.678238781	0.654703282	0.642938413	0.639997196
StepCox[forward] + Enet[α=0.6]	0.582529779	0.676136364	0.623083859	0.678238781	0.654703282	0.642938413	0.639997196
Enet[α=0.3]	0.570277935	0.678409091	0.629395852	0.678238781	0.654960881	0.642256508	0.639080415
StepCox[forward] + Enet[α=0.3]	0.570277935	0.678409091	0.629395852	0.678238781	0.654960881	0.642256508	0.639080415
Lasso + CoxBoost	0.572773681	0.669318182	0.640216411	0.67273497	0.657722584	0.642553166	0.638760811
Enet[α=0.1]	0.564946115	0.665909091	0.633904418	0.682895851	0.666445012	0.642820097	0.636913869
StepCox[forward] + Enet[α=0.1]	0.564946115	0.665909091	0.633904418	0.682895851	0.666445012	0.642820097	0.636913869
CoxBoost + Ridge	0.560635281	0.660227273	0.633904418	0.683319221	0.670165223	0.641650283	0.634521548
Lasso + RSF	0.556097561	0.695454545	0.601442741	0.640558848	0.926524328	0.684015605	0.623388424
StepCox[forward] + Ridge	0.52501418	0.645454545	0.623083859	0.6723116	0.657297245	0.624632286	0.616466046
RSF	0.532728304	0.704545455	0.541929666	0.686282811	0.944316643	0.681960576	0.616371559
StepCox[forward] + RSF	0.532728304	0.704545455	0.541929666	0.686282811	0.944316643	0.681960576	0.616371559
StepCox[backward] + RSF	0.577084515	0.663636364	0.57619477	0.642675699	0.930184633	0.677955196	0.614897837
StepCox[both] + RSF	0.577084515	0.663636364	0.57619477	0.642675699	0.930184633	0.677955196	0.614897837
Lasso + survival-SVM	0.52195122	0.645454545	0.628494139	0.657917019	0.647909852	0.620345355	0.613454231
StepCox[forward] + SuperPC	0.539988656	0.632954545	0.644724977	0.626587638	0.601745684	0.6092003	0.611063954
SuperPC	0.539988656	0.632954545	0.644724977	0.626587638	0.601745684	0.6092003	0.611063954
Lasso + GBM	0.522064663	0.6625	0.583408476	0.67019475	0.75101542	0.637836662	0.609541972
StepCox[backward] + survival-SVM	0.512535451	0.626136364	0.61496844	0.66511431	0.63685106	0.611121125	0.604688641
StepCox[both] + survival-SVM	0.512535451	0.626136364	0.61496844	0.66511431	0.63685106	0.611121125	0.604688641
RSF + GBM	0.577878616	0.655681818	0.603246168	0.581710415	0.704198267	0.624543057	0.604629254
StepCox[backward] + GBM	0.545433919	0.643181818	0.564472498	0.653259949	0.758983022	0.633066241	0.601587046
StepCox[both] + GBM	0.545433919	0.643181818	0.564472498	0.653259949	0.758983022	0.633066241	0.601587046
GBM	0.488598979	0.671590909	0.582506763	0.654530059	0.762685262	0.631982394	0.599306678
StepCox[forward] + GBM	0.488598979	0.671590909	0.582506763	0.654530059	0.762685262	0.631982394	0.599306678
CoxBoost + survival-SVM	0.49619966	0.628409091	0.610459874	0.653683319	0.636755209	0.60510143	0.597187986
CoxBoost + GBM	0.520363018	0.638636364	0.566275924	0.655376799	0.763482022	0.628826825	0.595163026
Lasso + SuperPC	0.573567782	0.571590909	0.64833183	0.579593565	0.608443262	0.59630547	0.593271022
RSF + survival-SVM	0.560748724	0.595454545	0.605951307	0.607112616	0.606280627	0.595109564	0.592316798
RSF + Ridge	0.553828701	0.609090909	0.597835888	0.605842506	0.608898554	0.595099312	0.591649501
RSF + Enet[α=0.3]	0.549744753	0.6125	0.589720469	0.604149026	0.609431724	0.593109195	0.589028562
RSF + CoxBoost	0.549290981	0.6125	0.589720469	0.604572396	0.609473659	0.593111501	0.589020962
RSF + Enet[α=0.2]	0.549858196	0.611363636	0.590622182	0.604149026	0.609353845	0.593069377	0.58899826
RSF + Enet[α=0.5]	0.54963131	0.6125	0.589720469	0.603725656	0.609443706	0.593004228	0.588894359
RSF + Enet[α=0.6]	0.54963131	0.6125	0.589720469	0.603725656	0.609455687	0.593006624	0.588894359
RSF + Enet[α=0.4]	0.549404424	0.6125	0.589720469	0.603725656	0.609425734	0.592955257	0.588837637
RSF + Enet[α=0.9]	0.549858196	0.6125	0.588818756	0.604149026	0.609467668	0.592958729	0.588831495
RSF + StepCox[backward]	0.549404424	0.611363636	0.589720469	0.604572396	0.609425734	0.592897332	0.588765231
RSF + StepCox[both]	0.549404424	0.611363636	0.589720469	0.604572396	0.609425734	0.592897332	0.588765231
RSF + StepCox[forward]	0.549404424	0.611363636	0.589720469	0.604572396	0.609425734	0.592897332	0.588765231
RSF + plsRcox	0.549404424	0.611363636	0.589720469	0.604572396	0.609425734	0.592897332	0.588765231
RSF + Enet[α=0.1]	0.549971639	0.610227273	0.588818756	0.605842506	0.609299929	0.592832021	0.588715043
RSF + Enet[α=0.7]	0.549744753	0.6125	0.588818756	0.603725656	0.609425734	0.59284298	0.588697291
RSF + Enet[α=0.8]	0.549744753	0.6125	0.588818756	0.603725656	0.609467668	0.592851367	0.588697291
CoxBoost + SuperPC	0.548383437	0.576136364	0.638412985	0.587214225	0.609988857	0.592027174	0.587536753
RSF + SuperPC	0.570958593	0.576136364	0.610459874	0.577476715	0.600050322	0.587016373	0.583757886
StepCox[forward] + survival-SVM	0.456154282	0.629545455	0.595130748	0.654106689	0.619951356	0.590977706	0.583734294
survival - SVM	0.456154282	0.629545455	0.595130748	0.654106689	0.619951356	0.590977706	0.583734294
StepCox[backward] + SuperPC	0.467158253	0.606818182	0.630297565	0.623624047	0.617579047	0.589095419	0.581974512
StepCox[both] + SuperPC	0.467158253	0.606818182	0.630297565	0.623624047	0.617579047	0.589095419	0.581974512
