# Supplementary material for: Developing a machine learning-based prognosis and immunotherapeutic response signature in colorectal cancer: insights from ferroptosis, fatty acid dynamics, and the tumor microenvironment
Source: Front Immunol. 2024 Jul 15;15:1416443. doi: 10.3389/fimmu.2024.1416443 (PMC11284049; doi:10.3389/fimmu.2024.1416443)
Supplement: Supplementary file 9 [file Table_3.csv]

Table S3 Primers for RT-PCR
ACTB	Forward 5'-GGGAAATCGTGCGTGACATTAAG-3'	Reverse 5'-TGTGTTGGCGTACAGGTCTTTG-3'
SOX6	Forward 5'-GGACAGCGTTCTGTCATCTC-3'	Reverse 5'-CTCTTGTTCAGTCCGAGTCA-3'
ACAA2	Forward 5'-CCAAACCACCCTGGAACAGT-3'	Reverse 5'-GCAGGGACAGGACCAATACC-3'
ACSF2	Forward 5'-CAATGGCAAGAAGGCACTGGAG-3'	Reverse 5'-ACTGGAGAAGTCTGGCTGGTTC-3'
DDR2	Forward 5'-TTCTCGGAGGATGCTGGATGATG-3'	Reverse 5'-GGTGATGAGGAGCGGTTATTGTTG-3'
AADAT	Forward 5'-GAGTGAGAAACGGGCTGACA-3'	Reverse 5'-TGTCCTTGACTGGGTGGGTA-3'
SLC22A5	Forward 5'-AGGATGGGAAAGAAGCCTGC-3'	Reverse 5'-ATTCTTCCGGCCAAACCTGT-3'
PPP1R13L	Forward 5'-AGGACGGTCGATTGGTCTGA-3'	Reverse 5'-CATGGCCAGCGACTGGAA-3'
